# Supplementary material for: Activation of Multidimensional Defenses in Camptotheca acuminata Seedlings Against Spodoptera frugiperda Larvae
Source: Plants (Basel). 2026 Jun 11;15(12):1796. doi: 10.3390/plants15121796 (PMC13307388; doi:10.3390/plants15121796)
Supplement: Supplementary file 1 [file plants-15-01796-s001.zip]

Archive with 1 entries (1 files):
- plants-4255371-supplementary.pdf
